# Supplementary material for: Non-Stationarity in the “Resting Brain’s” Modular Architecture
Source: PLoS One. 2012 Jun 28;7(6):e39731. doi: 10.1371/journal.pone.0039731 (PMC3386248; doi:10.1371/journal.pone.0039731)
Supplement: Video S2 — Entire sliding time window connectivity matrix for the subject in Figure 9C in the main text. This supplementary video contains the complete sliding time window analyses for the subject displayed in Figure 9C. The color bar encodes Pearson correlation strength. The 68 ROIs are arranged by final modular assignment (see Table 2 for ROI order). The video plays at a rate of 3 frames per second with each frame representing 3 seconds, which correspond to a playback rate 9 times faster than real time. (ZIP) [file pone.0039731.s002.zip]

Archive with 1 entries (1 files):
- Video_S2.avi
